# Supplementary material for: Human Stool Metabolome Differs upon 24 h Blood Pressure Levels and Blood Pressure Dipping Status: A Prospective Longitudinal Study
Source: Metabolites. 2021 Apr 29;11(5):282. doi: 10.3390/metabo11050282 (PMC8146767; doi:10.3390/metabo11050282)
Supplement: Supplementary file 1 [file metabolites-11-00282-s001.zip]

Archive with 1 entries (1 files):
- Huart_supplement_Metabolites-R1.pdf
